# Supplementary material for: Electrically stimulable indium tin oxide plate for long-term in vitro cardiomyocyte culture
Source: Biomater Res. 2020 May 27;24:10. doi: 10.1186/s40824-020-00189-0 (PMC7251917; doi:10.1186/s40824-020-00189-0)
Supplement: Supplementary file 2 — Additional file 2: Supplementary 2. live images a, b, c, and d. Comparison of live imaging between control at (a) day 7, (b) day 14 and stimulated groups at (c) day 7, (d). The beating area of the stimulated group gradually increased during culture compared to that in the control group. [file 40824_2020_189_MOESM2_ESM.zip]

Archive with 4 entries (4 files):
- Supplementary live image a(control-day 7).mp4
- Supplementary live image b(control-day 14).mp4
- Supplementary live image c(stimulation-day 7).mp4
- Supplementary live image d(stimulation-day 14).mp4
